# Supplementary material for: NRG1/ERBB3/ERBB2 Axis Triggers Anchorage-Independent Growth of Basal-like/Triple-Negative Breast Cancer Cells
Source: Cancers (Basel). 2022 Mar 22;14(7):1603. doi: 10.3390/cancers14071603 (PMC8997077; doi:10.3390/cancers14071603)
Supplement: Supplementary file 1 [file cancers-14-01603-s001.zip]

Archive with 1 entries (1 files):
- cancers-1605632 supplementary.pdf
